# Supplementary material for: Retrospective isotope monitoring reveals spatial and temporal effects of anthropogenic pressures on the trophic ecology of European wildcats (Felis silvestris) in Germany
Source: PLoS One. 2026 Feb 25;21(2):e0343705. doi: 10.1371/journal.pone.0343705 (PMC12935249; doi:10.1371/journal.pone.0343705)
Supplement: S1 Table — (XLSX) [file pone.0343705.s002.xlsx]

## Sheet: Sheet 1
Case Study	Lab ID	Collection ID	Collection	Region	Lat	Lon	Taxon	Engl. name	Sex	Collection date	Collection year	C [%]	N [%]	S [%]	atomic C/N	atomic C/S	atomic N/S	δ¹³C	δ¹³C lipidfree	δ¹³C corrected	δ¹⁵N	δ³⁴S	Body weight [g]	Body length [mm]	Tail length [mm]	Hind foot length [mm]
Case study 1	MCH-01	ML-053-11,03,2021-FVA	Senckenberg, Frankfurt	Markgräflerland	7.64159	47.7189	Felis catus	Domestic Cat	male	2021_03_11	2021	47.77	15.49	4.53	3.59791	28.1207	7.81583	-20.08	-19.7466	-17.7466	7.79	5.21
Case study 1	MCH-02	ML-060-30,03,2021-FVA	Senckenberg, Frankfurt	Markgräflerland	7.63465	47.6654	Felis catus	Domestic Cat	female	2021_03_30	2021	46.14	15.92	4.24	3.38128	29.0189	8.58221	-24.63	-24.2147	-22.2147	6.94	3.53
Case study 1	MCH-03	ML-062-17,02,2021-FVA	Senckenberg, Frankfurt	Markgräflerland	7.64629	47.6464	Felis catus	Domestic Cat	male	2021_02_17	2021	46.05	15.56	3.99	3.45276	30.7769	8.91371	-21.83	-21.4651	-19.4651	5.59	4.51
Case study 1	MCH-04	ML-062-30,03,2021-FVA	Senckenberg, Frankfurt	Markgräflerland	7.64629	47.6464	Felis catus	Domestic Cat	male	2021_03_30	2021	45.38	16.38	4.01	3.23219	30.1779	9.33666	-20.75	-20.4045	-18.4045	6.47	5.86
excluded	MCH-05	TS-027-200221-MKL	Senckenberg, Frankfurt	Taunus	8.39741	50.32	Felis catus	Domestic Cat	indet	2021_02_20	2021	67.29	27.74	3.64	2.83003	49.2967	17.4192
Case study 1	MCH-06	TS-039-010321-KWI	Senckenberg, Frankfurt	Taunus	8.43872	50.3408	Felis catus	Domestic Cat	female	2021_03_01	2021	46.7	14.85	3.84	3.66891	32.4306	8.83929	-22.27	-21.8971	-19.8971	5.81	4.92
Case study 1	MCH-07	ML-062-09,04,2021-FVA	Senckenberg, Frankfurt	Markgräflerland	7.64629	47.6464	Felis silvestris x catus F1	Hybrid	male	2021_04_09	2021	46.83	15.78	4.09	3.46229	30.533	8.81872	-22.33	-21.9561	-19.9561	5.83	4.73
Case study 1	MCH-08	ML-059-11,03,2021-FVA	Senckenberg, Frankfurt	Markgräflerland	7.62031	47.6724	Felis silvestris x catus F1	Hybrid	female	2021_03_11	2021	46.01	15.55	4.08	3.45198	30.0719	8.71148	-22.35	-21.9757	-19.9757	4.72	3.5
Case study 1	MCH-09	ML-088-26,02,2021-FVA	Senckenberg, Frankfurt	Markgräflerland	7.69394	47.6661	Felis silvestris x catus F1	Hybrid	male	2021_02_26	2021	44.99	15.88	4.2	3.30531	28.5651	8.64218	-22.62	-22.2408	-20.2408	3.36	3.53
Case study 1	MCH-10	ML-055-17,02,2021-FVA	Senckenberg, Frankfurt	Markgräflerland	7.63149	47.6998	Felis silvestris x catus F1	Hybrid	male	2021_02_17	2021	46.55	15.66	4.17	3.46797	29.7682	8.58376	-21.44	-21.0821	-19.0821	1.92	2.73
Case study 1	MCH-11	TS-028-070321-CZA	Senckenberg, Frankfurt	Taunus	8.37825	50.3049	Felis silvestris x catus F1	Hybrid	male	2021_03_07	2021	46.17	15.85	4.15	3.39842	29.6675	8.72978	-22.62	-22.2408	-20.2408	5.5	2.53
Case study 1	MCH-12	ML-067-09,04,2021-FVA	Senckenberg, Frankfurt	Markgräflerland	7.68445	47.6754	Felis silvestris x catus F2	Hybrid	female	2021_04_09	2021	46.42	15.5	4.01	3.49398	30.8695	8.83506	-20.39	-20.051	-18.051	9.065	4.645
Case study 1	MCH-13	TS-048-270321-RFE	Senckenberg, Frankfurt	Taunus	8.35975	50.3679	Felis silvestris x catus WKbx	Hybrid	male	2021_03_27	2021	45.88	16.29	4.23	3.28586	28.9236	8.80243	-21.62	-21.2588	-19.2588	4.09	3.9
Case study 1	MCH-14	TS-002-060321-FST	Senckenberg, Frankfurt	Taunus	8.3197	50.3535	Felis silvestris x catus WKbx2	Hybrid	male	2021_03_06	2021	46.34	16.07	4.22	3.36424	29.2828	8.70413	-20.76	-20.4143	-18.4143	1.88	3.77
Case study 1	MCH-15	TS-012-170321-SMI	Senckenberg, Frankfurt	Taunus	8.34155	50.3204	Felis silvestris x catus WKbx2	Hybrid	male	2021_03_17	2021	46.68	15.29	4.07	3.56181	30.5848	8.58687	-22.72	-22.339	-20.339	4.29	3.69
Case study 1	MCH-16	TS-025-170321-WBE	Senckenberg, Frankfurt	Taunus	8.34961	50.2836	Felis silvestris x catus WKbx2	Hybrid	female	2021_03_17	2021	46.84	15.74	4.04	3.47183	30.9175	8.90523	-19.79	-19.4618	-17.4618	1.56	3.93
Case study 1	MCH-17	ML-076-08,04,2021-FVA	Senckenberg, Frankfurt	Markgräflerland	7.69515	47.7198	Felis silvestris	Wildcat	male	2021_04_08	2021	45.76	15.23	4.31	3.50536	28.3125	8.0769	-21.98	-21.6124	-19.6124	4.65	3.14
Case study 1	MCH-18	ML-079-13,04,2021-FVA	Senckenberg, Frankfurt	Markgräflerland	7.72298	47.7256	Felis silvestris	Wildcat	male	2021_04_13	2021	45.59	15.51	4.52	3.42929	26.8968	7.84324	-22.81	-22.4274	-20.4274	2.92	4.88
Case study 1	MCH-19	ML-088-09,04,2021-FVA	Senckenberg, Frankfurt	Markgräflerland	7.69394	47.6661	Felis silvestris	Wildcat	male	2021_04_09	2021	46.14	16.09	4.02	3.34556	30.607	9.14854	-21.59	-21.2294	-19.2294	2.35	3.94
Case study 1	MCH-20	ML-094-01,04,2021-FVA	Senckenberg, Frankfurt	Markgräflerland	7.73294	47.6827	Felis silvestris	Wildcat	female	2021_04_01	2021	46.15	15.06	3.91	3.57514	31.4749	8.8038	-21.98	-21.6124	-19.6124	3.43	3.54
Case study 1	MCH-21	ML-070-11,02,2021-FVA	Senckenberg, Frankfurt	Markgräflerland	7.66389	47.6883	Felis silvestris	Wildcat	male	2021_02_11	2021	47.56	15.585	4.155	3.56026	30.5239	8.57349	-22.975	-22.5894	-20.5894	5.135	2.43
Case study 1	MCH-22	TS-004-130321-ENI	Senckenberg, Frankfurt	Taunus	8.31906	50.3387	Felis silvestris	Wildcat	male	2021_03_13	2021	46.01	15.44	4.25	3.47658	28.869	8.30387	-21.35	-20.9937	-18.9937	2.72	3.7
Case study 1	MCH-23	TS-004-280321-ENI	Senckenberg, Frankfurt	Taunus	8.31906	50.3387	Felis silvestris	Wildcat	female	2021_03_28	2021	46.32	15.83	4.07	3.41377	30.3489	8.89014	-22.74	-22.3587	-20.3587	3.84	3.85
Case study 1	MCH-24	TS-010-250321-SMI	Senckenberg, Frankfurt	Taunus	8.32146	50.3206	Felis silvestris	Wildcat	male	2021_03_25	2021	46.53	15.68	4.35	3.46205	28.5241	8.23908	-19.99	-19.6582	-17.6582	1.46	3.67
Case study 1	MCH-25	TS-013-100321-SMI	Senckenberg, Frankfurt	Taunus	8.33302	50.3122	Felis silvestris	Wildcat	male	2021_03_10	2021	46.22	15.55	3.95	3.46774	31.2034	8.99819	-22.54	-22.1623	-20.1623	5.34	3.15
Case study 1	MCH-26	TS-014-170321-WBE	Senckenberg, Frankfurt	Taunus	8.35324	50.3106	Felis silvestris	Wildcat	female	2021_03_17	2021	45.47	15.13	3.81	3.50617	31.825	9.07687	-21.72	-21.357	-19.357	3.2	3.05
Case study 1	MCH-27	TS-015-160321-LLE	Senckenberg, Frankfurt	Taunus	8.36334	50.3196	Felis silvestris	Wildcat	female	2021_03_16	2021	46.09	15.33	3.99	3.50761	30.8037	8.78195	-20.79	-20.4438	-18.4438	2.26	3.08
Case study 1	MCH-28	TS-015-260321-LLE	Senckenberg, Frankfurt	Taunus	8.36334	50.3196	Felis silvestris	Wildcat	female	2021_03_26	2021	43.5	14.35	3.63	3.53659	31.9559	9.03581	-20.34	-20.0019	-18.0019	2.04	3.49
Case study 1	MCH-29	TS-017-110321-BBI	Senckenberg, Frankfurt	Taunus	8.39104	50.3118	Felis silvestris	Wildcat	female	2021_03_11	2021	47.92	15.48	3.87	3.61154	33.0198	9.14286	-21.74	-21.3767	-19.3767	2.71	3.39
Case study 1	MCH-30	TS-017-180321-BBI	Senckenberg, Frankfurt	Taunus	8.39104	50.3118	Felis silvestris	Wildcat	male	2021_03_18	2021	46.47	15.4	4.015	3.52045	30.8643	8.76712	-22.065	-21.6958	-19.6958	2.755	3.295
Case study 1	MCH-31	TS-021-170321-SMI	Senckenberg, Frankfurt	Taunus	8.30873	50.3005	Felis silvestris	Wildcat	male	2021_03_17	2021	46.71	15.21	3.97	3.58284	31.3753	8.75711	-21.99	-21.6222	-19.6222	3.66	2.87
Case study 2	PMJ-001	Mam 5146	Phyletic Museum, Jena	Thuringian basin	51.105	10.9535	F. s. silvestris	Wildcat	male	2001_02_06	2001	47.31	15.74	3.99234	3.50667	31.6005	9.01155	-24.1174	-23.7113	-22.2113	6.69503	5.78444	3500	480	270	134
Case study 2	PMJ-005	Mam 8153	Phyletic Museum, Jena	Hainich	51.2509	10.2117	F. s. silvestris	Wildcat	male	2006_01_15	2006	48.61	15.845	3.52488	3.57915	36.7748	10.2747	-24.4048	-23.9935	-22.2935	3.85456	4.87327	3415	480	290	114
excluded	PMJ-006	Mam 8167	Phyletic Museum, Jena	East Thuringia	50.6898	12.0617	F. s. silvestris	Wildcat	male	2014_03_09	2014	60.75	18.41	5.44474	3.84981	29.7535	7.72856
Case study 2	PMJ-009	Mam 8171	Phyletic Museum, Jena	Thuringian forest	50.5293	10.2895	F. s. silvestris	Wildcat	male	2014_09_05	2014	48.73	14.17	4.39478	4.01211	29.5684	7.36978	-24.2231	-23.8151	-22.0151	6.72723	6.06831	2400	480	260	120
Case study 2	PMJ-010	Mam 8180	Phyletic Museum, Jena	Harz foreland	51.4725	10.7064	F. s. silvestris	Wildcat	male	2011_04_11	2011	45.88	13.235	4.28878	4.04433	28.5271	7.05362	-23.1808	-22.7916	-21.0416	1.95411	5.86192	3225	580	340	125
Case study 2	PMJ-011	Mam 8052	Phyletic Museum, Jena	Harz foreland	51.3015	10.8766	F. s. silvestris	Wildcat	male	2010_10_10	2010	45.39	13.48	3.94403	3.92841	30.6894	7.81216	-22.3194	-21.9456	-20.2456	4.15837	6.01076	3665	520	305	127
Case study 2	PMJ-013	Mam 8162	Phyletic Museum, Jena	Hainich	51.0734	10.3784	F. s. silvestris	Wildcat	female	2013_03_30	2013	45.91	13.38	3.91535	4.00311	31.2684	7.81102	-22.667	-22.287	-20.507	0.671894	6.14983	2650	500	300	121
Case study 2	PMJ-015	Mam 7965	Phyletic Museum, Jena	East Thuringia	50.6833	12.1285	F. s. silvestris	Wildcat	female	2004_12_07	2004	48.29	14	3.89144	4.02417	33.0914	8.22317	-23.8284	-23.4275	-21.8275	6.4789	3.9358	3650	505	295	130
Case study 2	PMJ-021	Mam 5098	Phyletic Museum, Jena	Hainich	51.1091	10.5118	F. s. silvestris	Wildcat	female	1996_08_29	1996	45.72	14.03	4.42418	3.80185	27.5577	7.24849	-20.8211	-20.4743	-19.1243	1.79347	5.6556	4050	530	313	128
Case study 2	PMJ-022	Mam 8380	Phyletic Museum, Jena	East Thuringia	50.8171	11.7242	F. s. silvestris	Wildcat	female	2021_04_05	2021	45.62	14.14	4.38806	3.76403	27.7237	7.36544	-22.2894	-21.9162	-19.9162	0.710354	5.32518	3300	520	320	128
Case study 2	PMJ-024	Mam 8129	Phyletic Museum, Jena	Hainich	51.0225	10.5169	F. s. silvestris	Wildcat	female	2013_04_29	2013	43.46	13.35	3.67008	3.798	31.5779	8.31435	-23.6523	-23.2546	-21.4746	4.67222	3.7971	3540	520	270	120
Case study 2	PMJ-025	Mam 7928	Phyletic Museum, Jena	Thuringian forest	50.8769	10.2895	F. s. silvestris	Wildcat	female	2002_10_13	2002	45.74	13.67	4.0967	3.90368	29.7735	7.62704	-24.6007	-24.1859	-22.6659	3.58852	4.70553	4100	530	325	130
Case study 2	PMJ-026	Mam 8176	Phyletic Museum, Jena	Thuringian forest	50.6096	10.4931	F. s. silvestris	Wildcat	female	2013_03_27	2013	46.39	14.37	4.56706	3.7663	27.0867	7.19187	-22.7219	-22.3409	-20.5609	2.51431	4.95146	2320	550	290	120
Case study 2	PMJ-027	Mam 8175	Phyletic Museum, Jena	Harz foreland	51.3666	10.8668	F. s. silvestris	Wildcat	female	2013_03_08	2013	45.75	15.53	4.18608	3.4369	29.1442	8.4798	-21.7242	-21.3612	-19.5812	1.83644	4.66314	3420	520	310	130
Case study 2	PMJ-028	Mam 5102	Phyletic Museum, Jena	Harz foreland	51.3404	11.0134	F. s. silvestris	Wildcat	female	1997_05_05	1997	44.41	14.83	3.59549	3.49371	32.9376	9.42768	-21.9928	-21.6249	-20.2449	0.591954	3.68934	4300		285	130
Case study 2	PMJ-030	Mam 8155	Phyletic Museum, Jena	Thuringian forest	50.8744	10.1625	F. s. silvestris	Wildcat	female	2013_10_03	2013	47.045	16.665	4.08218	3.29348	30.732	9.33115	-24.5407	-24.1269	-22.3469	5.56471	3.54713	3310	530	300	133
excluded	PMJ-031	Mam 2607	Phyletic Museum, Jena	Harz foreland	51.4925	10.3596	F. s. silvestris	Wildcat	female	1992_09_26	1992	46.68	20.33	3.7239	2.6788	33.4273	12.4785
Case study 2	PMJ-033	Mam 5139	Phyletic Museum, Jena	Hainich	51.0225	10.5169	F. s. silvestris	Wildcat	female	1999_11_26	1999	48.01	17.43	3.74047	3.21352	34.2274	10.6511	-21.5046	-21.1455	-19.6455	2.40419	4.66503	3100	450	280	115
Case study 2	PMJ-034	Mam 8047	Phyletic Museum, Jena	Hainich	51.1145	10.3373	F. s. silvestris	Wildcat	female	2011_01_08	2011	44.58	13.3	3.79749	3.91053	31.3048	8.00528	-22.8364	-22.4534	-20.7034	5.05876	5.48025	2920	510	315	122
excluded	PMJ-036	Mam 5187	Phyletic Museum, Jena	Hainich	51.3079	10.5585	F. s. silvestris	Wildcat	female	2001_10_07	2001	44.29	12.54	3.72047	4.12055	31.7451	7.7041
Case study 2	PMJ-037	Mam 7893	Phyletic Museum, Jena	Hainich	51.2078	10.353	F. s. silvestris	Wildcat	female	2001_11_29	2001	42.24	14.85	4.21653	3.31852	26.7139	8.04995	-22.6264	-22.2472	-20.7472	5.19322	6.28578		400	272	118
Case study 2	PMJ-040	Mam 7953	Phyletic Museum, Jena	Hainich	51.1482	10.3671	F. s. silvestris	Wildcat	male	2003_02_01	2003	43.09	13.84	3.85495	3.63235	29.8076	8.20615	-24.7478	-24.3304	-22.7804	5.92925	5.10826	4000	530	325	140
excluded	PMJ-042	Mam 7969	Phyletic Museum, Jena	Hainich	51.3189	10.0605	F. s. silvestris	Wildcat	male	2004_11_03	2004	48.12	13.2	3.9415	4.25303	32.5562	7.65482
excluded	PMJ-043	Mam 7973	Phyletic Museum, Jena	Harz foreland	51.5448	10.6873	F. s. silvestris	Wildcat	male	2003_10_03	2003	46.07	12.9	3.70684	4.16654	33.1423	7.95441
Case study 2	PMJ-044	Mam 7972	Phyletic Museum, Jena	Hainich	51.0738	10.2924	F. s. silvestris	Wildcat	male	2004_04_02	2004	45.25	14.25	3.8856	3.70468	31.0548	8.3826	-22.4652	-22.0889	-20.4889	1.78759	5.23568	4250	530	300	140
Case study 2	PMJ-051	Mam 7937	Phyletic Museum, Jena	Harz foreland	51.4757	10.4825	F. s. silvestris	Wildcat	male	2003_01_12	2003	43.46	13.64	4.33475	3.71725	26.7359	7.19238	-24.4407	-24.0288	-22.4788	4.83796	4.58236	4850	580	313	134
Case study 2	PMJ-055	Mam 8038	Phyletic Museum, Jena	Hainich	51.1651	10.3215	F. s. silvestris	Wildcat	male	2004_12_14	2004	46.43	13.89	3.61257	3.89981	34.273	8.78837	-24.4486	-24.0366	-22.4366	4.91784	5.22699	5700	640	310	136
Case study 2	PMJ-067	Mam 5104	Phyletic Museum, Jena	Harz foreland	51.395	11.074	F. s. silvestris	Wildcat	male	1993_06_00	1993	47.7	16.79	3.96675	3.31447	32.0666	9.67472	-23.4737	-23.0792	-21.7992	5.70286	3.63983	4900	605	330	138
Case study 2	PMJ-075	Mam 8040	Phyletic Museum, Jena	Thuringian forest	50.6606	10.9429	F. s. cattus	Domestic Cat	male	2010_07_00	2010	46.09	15.2	3.8146	3.53761	32.2201	9.10787	-21.7844	-21.4203	-19.7203	5.88303	6.23563	6300	620	290	131
Case study 2	PMJ-078	Mam 8057	Phyletic Museum, Jena	Thuringian forest	50.4266	10.73	F. s. cattus	Domestic Cat	male	2002_11_00	2002	45.91	14.82	3.91683	3.61415	31.2566	8.64839	-21.7808	-21.4168	-19.8968	5.23809	5.85818	4400	480	275	110
Case study 2	PMJ-080	Mam 7985	Phyletic Museum, Jena	Hainich	51.3728	9.94759	F. s. silvestris x cattus	Hybrid	female	2005_04_14	2005	49.74	14.87	3.65964	3.90249	36.244	9.2874	-26.0561	-25.6151	-23.9651	6.61606	4.21667	3540	500	276	124
Case study 2	PMJ-084	Mam 8056	Phyletic Museum, Jena	East Thuringia	50.7473	12.1589	F. s. cattus	Domestic Cat	male	2008_01_31	2008	46.57	15.6	3.86758	3.4828	32.1097	9.2195	-22.2657	-21.8929	-20.1929	6.01091	6.47891	4720	520	260	122
Case study 2	PMJ-086	Mam 5116	Phyletic Museum, Jena	Hainich	51.3329	10.114	F. s. cattus	Domestic Cat	male	1996_07_04	1996	46.14	13.67	3.81351	3.93782	32.2642	8.19343	-19.396	-19.0749	-17.7249	10.7807	10.976	3400	520	265	120
Case study 2	PMJ-087	Mam 7963	Phyletic Museum, Jena	Thuringian basin	51.2377	10.7338	F. s. cattus	Domestic Cat	male	2004_04_14	2004	42.24	14.85	3.92534	3.31852	28.6956	8.64711	-22.222	-21.85	-20.25	3.96523	5.65047	4230	560	295	125
Case study 2	PMJ-089	Mam 5118	Phyletic Museum, Jena	Harz foreland	51.5406	10.8645	F. s. cattus	Domestic Cat	female	2000_08_21	2000	42.59	14.96	4.28546	3.32141	26.502	7.97915	-20.7603	-20.4146	-18.9146	5.5982	5.80339	2680	460	275	105
Case study 2	PMJ-090	Mam 5117	Phyletic Museum, Jena	Hainich	51.0625	10.2724	F. s. cattus	Domestic Cat	female	1998_04_29	1998	45.51	14.935	3.90196	3.55507	31.1023	8.74871	-22.6717	-22.2916	-20.8916	5.81253	5.81423	3650	530	270	120
Case study 2	PMJ-091	Mam 8132	Phyletic Museum, Jena	Thuringian forest	50.4124	11.0606	F. s. cattus	Domestic Cat	female	2012_08_16	2012	42.97	12.85	4.20333	3.9013	27.2609	6.98766	-22.7387	-22.3574	-20.7074	6.42887	5.89849	2980	490	270	114
Case study 2	PMJ-098	Mam 5112	Phyletic Museum, Jena	Hainich	51.1651	10.3215	F. s. cattus	Domestic Cat	male	1999_03_06	1999	43.87	13.53	4.6356	3.78283	25.2366	6.67136	-21.0054	-20.6553	-19.1553	7.14184	6.05411	3650	460	240	115
Case study 2	PMJ-099	Mam 8133	Phyletic Museum, Jena	Thuringian forest	50.4266	10.73	F. s. cattus	Domestic Cat	male	2011_01_04	2011	45.56	13.69	4.28245	3.88264	28.3701	7.3069	-22.1569	-21.7861	-20.0361	6.12966	5.82243	4920	520	260	110
Case study 2	PMJ-100	Mam 8048	Phyletic Museum, Jena	Thuringian forest	50.6055	10.2402	F. s. cattus	Domestic Cat	male	2005_06_03	2005	44.73	13.8	4.42601	3.78152	26.9498	7.1267	-23.2456	-22.8552	-21.2052	7.31669	6.48002	3500	510	290	120
Case study 2	PMJ-101	Mam 5113	Phyletic Museum, Jena	Hainich	51.1534	10.3222	F. s. cattus	Domestic Cat	male	1996_05_21	1996	46.34	15.17	4.0865	3.56383	30.2394	8.48507	-21.7819	-21.4178	-20.0678	4.22994	5.22499	4400	535	305	121
Case study 2	PMJ-109	Mam 7943	Phyletic Museum, Jena	Hainich	51.1498	10.4178	F. s. cattus	Domestic Cat	male	2003_08_13	2003	42.24	14.85	3.99556	3.31852	28.1913	8.49514	-21.1093	-20.7573	-19.2073	4.63374	5.96408	3280	510	240	120
Case study 2	PMJ-111	Mam 8006	Phyletic Museum, Jena	Thuringian forest	50.8123	10.2321	F. s. cattus	Domestic Cat	male	2003_12_02	2003	42.59	14.96	4.48374	3.32141	25.33	7.62628	-19.1875	-18.8702	-17.3202	4.56675	5.92451	5000	520	315	130
Case study 2	PMJ-113	Mam 5110	Phyletic Museum, Jena	Hainich	51.0829	10.5147	F. s. cattus	Domestic Cat	male	2000_06_06	2000	41.17	13.66	4.14123	3.51623	26.5106	7.53951	-24.6583	-24.2425	-22.7425	4.98168	4.82684	3210	460	265	115
Case study 2	PMJ-115	Mam 5115	Phyletic Museum, Jena	Thuringian basin	51.2177	10.9503	F. s. cattus	Domestic Cat	male	1997_02_22	1997	45.12	15.15	4.39291	3.47459	27.3896	7.88283	-21.8675	-21.5019	-20.1019	6.90543	6.62651	3260			115
Case study 2	PMJ-116	Mam 8055	Phyletic Museum, Jena	Hainich	51.0771	10.3343	F. s. cattus	Domestic Cat	male	2008_07_29	2008	46.1	16.19	4.12063	3.32201	29.8336	8.9806	-22.4586	-22.0823	-20.3823	5.32076	5.81307	4090	530	275	122
Case study 2	PMJ-118	Mam 8178	Phyletic Museum, Jena	Thuringian forest	50.6124	10.3894	F. s. cattus	Domestic Cat	male	2014_10_19	2014	45.84	15.3	4.4924	3.49542	27.2104	7.78458	-22.3275	-21.9536	-20.1536	4.47303	6.48065	4110	530	300	135
