# Supplementary material for: Retrospective isotope monitoring reveals spatial and temporal effects of anthropogenic pressures on the trophic ecology of European wildcats (Felis silvestris) in Germany
Source: PLoS One. 2026 Feb 25;21(2):e0343705. doi: 10.1371/journal.pone.0343705 (PMC12935249; doi:10.1371/journal.pone.0343705)
Supplement: S2 Table — (XLSX) [file pone.0343705.s003.xlsx]

## Sheet: Sheet 1
Case Study	Lab ID	Region	Lat	Lon	Taxon	Engl. name	Sex	Collection date	Collection year	δ¹³C corrected	δ¹⁵N	δ³⁴S	Body weight [g]	Body length [mm]	Tail length [mm]	Hind foot length [mm]	Season	calculated Cereal [ha]	calculated Rapeseed [ha]	calculated Maize [ha]	calculated Pasture [ha]	calculated Summer temperature [°C]	calculated Summer precipitation [mm]	calculated Winter temperature [°C]	calculated Winter precipitation [mm]	Sex numeric (1 = female; 2 = male)
Case study 2	PMJ-001	Thuringian basin	51.105	10.9535	F. s. silvestris	Wildcat	male	2001_02_06	2001	-22.6174	6.69503	5.78444	3500	480	270	134	Summer	18394.2	4926.98	2200.04	353.075	17.9431	326.471	0.851604	181.505	2
Case study 2	PMJ-005	Hainich	51.2509	10.2117	F. s. silvestris	Wildcat	male	2006_01_15	2006	-22.7048	3.85456	4.87327	3415	480	290	114	Summer	18161.6	5615.28	2796.05	447.56	17.1628	339.82	0.900648	327.446	2
Case study 2	PMJ-009	Thuringian forest	50.5293	10.2895	F. s. silvestris	Wildcat	male	2014_09_05	2014	-22.4231	6.72723	6.06831	2400	480	260	120	Winter	9565.51	3231.62	2054.13	301.169	17.4469	473.222	0.666844	421.104	2
Case study 2	PMJ-010	Harz foreland	51.4725	10.7064	F. s. silvestris	Wildcat	male	2011_04_11	2011	-21.4308	1.95411	5.86192	3225	580	340	125	Summer	26784.5	8613.68	2436.04	470.502	17.8711	58.0401	0.412635	44.7875	2
Case study 2	PMJ-011	Harz foreland	51.3015	10.8766	F. s. silvestris	Wildcat	male	2010_10_10	2010	-20.6194	4.15837	6.01076	3665	520	305	127	Winter	26778.9	8509.3	2402.94	456.789	17.8569	58.0193	0.485229	44.6784	2
Case study 2	PMJ-013	Hainich	51.0734	10.3784	F. s. silvestris	Wildcat	female	2013_03_30	2013	-20.887	0.671894	6.14983	2650	500	300	121	Summer	16800.7	5830.34	3393.67	447.114	17.6966	158.871	1.46996	140.354	1
Case study 2	PMJ-015	East Thuringia	50.6833	12.1285	F. s. silvestris	Wildcat	female	2004_12_07	2004	-22.2284	6.4789	3.9358	3650	505	295	130	Summer	14813.8	5964.72	2957.77	696.108	16.9007	78.167	0.167885	40.0417	1
Case study 2	PMJ-021	Hainich	51.1091	10.5118	F. s. silvestris	Wildcat	female	1996_08_29	1996	-19.4711	1.79347	5.6556	4050	530	313	128	Winter	20105.8	5308.05	1942.3	448.197	16.4001	598.317	0.0873418	594.719	1
Case study 2	PMJ-022	East Thuringia	50.8171	11.7242	F. s. silvestris	Wildcat	female	2021_04_05	2021	-20.2894	0.710354	5.32518	3300	520	320	128	Summer	13665	5444.65	3742.43	880.516	17.9995	75.1711	1.09966	41.624	1
Case study 2	PMJ-024	Hainich	51.0225	10.5169	F. s. silvestris	Wildcat	female	2013_04_29	2013	-21.8723	4.67222	3.7971	3540	520	270	120	Summer	16800.7	5830.34	3393.67	447.114	17.6966	158.871	1.46996	140.354	1
Case study 2	PMJ-025	Thuringian forest	50.8769	10.2895	F. s. silvestris	Wildcat	female	2002_10_13	2002	-23.0807	3.58852	4.70553	4100	530	325	130	Winter	8864.77	2711.12	1582.71	475.011	16.4693	479.938	-0.29853	396.061	1
Case study 2	PMJ-026	Thuringian forest	50.6096	10.4931	F. s. silvestris	Wildcat	female	2013_03_27	2013	-20.9419	2.51431	4.95146	2320	550	290	120	Summer	9507.11	3188.24	2014.85	315.656	17.3655	473.782	0.586396	419.017	1
Case study 2	PMJ-027	Harz foreland	51.3666	10.8668	F. s. silvestris	Wildcat	female	2013_03_08	2013	-19.9442	1.83644	4.66314	3420	520	310	130	Summer	26795.6	8822.42	2502.23	497.927	17.8995	58.0817	0.267447	45.0056	1
Case study 2	PMJ-028	Harz foreland	51.3404	11.0134	F. s. silvestris	Wildcat	female	1997_05_05	1997	-20.6128	0.591954	3.68934	4300		285	130	Winter	26706.6	7152.46	1972.69	278.522	17.6722	57.749	1.42895	43.2605	1
Case study 2	PMJ-030	Thuringian forest	50.8744	10.1625	F. s. silvestris	Wildcat	female	2013_10_03	2013	-22.7607	5.56471	3.54713	3310	530	300	133	Winter	9507.11	3188.24	2014.85	315.656	17.3655	473.782	0.586396	419.017	1
Case study 2	PMJ-033	Hainich	51.0225	10.5169	F. s. silvestris	Wildcat	female	1999_11_26	1999	-20.0046	2.40419	4.66503	3100	450	280	115	Winter	19522.6	5400.22	2198.43	448.006	16.6289	520.768	0.331334	514.537	1
Case study 2	PMJ-034	Hainich	51.1145	10.3373	F. s. silvestris	Wildcat	female	2011_01_08	2011	-21.0864	5.05876	5.48025	2920	510	315	122	Summer	17189.6	5768.89	3222.92	447.241	17.5441	210.571	1.3073	193.809	1
Case study 2	PMJ-037	Hainich	51.2078	10.353	F. s. silvestris	Wildcat	female	2001_11_29	2001	-21.1264	5.19322	6.28578		400	272	118	Winter	19133.7	5461.67	2369.17	447.878	16.7814	469.069	0.493995	461.082	1
Case study 2	PMJ-040	Hainich	51.1482	10.3671	F. s. silvestris	Wildcat	male	2003_02_01	2003	-23.1978	5.92925	5.10826	4000	530	325	140	Summer	18744.9	5523.11	2539.92	447.751	16.934	417.369	0.656656	407.628	2
Case study 2	PMJ-044	Hainich	51.0738	10.2924	F. s. silvestris	Wildcat	male	2004_04_02	2004	-20.8652	1.78759	5.23568	4250	530	300	140	Summer	18550.5	5553.83	2625.3	447.687	17.0102	391.519	0.737987	380.9	2
Case study 2	PMJ-051	Harz foreland	51.4757	10.4825	F. s. silvestris	Wildcat	male	2003_01_12	2003	-22.8907	4.83796	4.58236	4850	580	313	134	Summer	26739.9	7778.69	2171.27	360.799	17.7574	57.8737	0.993386	43.915	2
Case study 2	PMJ-055	Hainich	51.1651	10.3215	F. s. silvestris	Wildcat	male	2004_12_14	2004	-22.8486	4.91784	5.22699	5700	640	310	136	Summer	18550.5	5553.83	2625.3	447.687	17.0102	391.519	0.737987	380.9	2
Case study 2	PMJ-067	Harz foreland	51.395	11.074	F. s. silvestris	Wildcat	male	1993_06_00	1993	-22.1937	5.70286	3.63983	4900	605	330	138	Winter	26684.3	6734.96	1840.3	223.671	17.6154	57.6658	1.71933	42.8243	2
